# Supplementary material for: Preoperative Devascularization of Choroid Plexus Tumors: Specific Issues about Anatomy and Embolization Technique
Source: Brain Sci. 2021 Apr 25;11(5):540. doi: 10.3390/brainsci11050540 (PMC8146914; doi:10.3390/brainsci11050540)
Supplement: Supplementary file 1 [file brainsci-11-00540-s001.zip]

Archive with 1 entries (1 files):
- brainsci-1164287-supplementary.pdf
